# Supplementary material for: Uterine Transplantation: Advances, Challenges, and Future Perspectives
Source: Diseases. 2025 May 15;13(5):152. doi: 10.3390/diseases13050152 (PMC12109914; doi:10.3390/diseases13050152)
Supplement: Supplementary file 1 [file diseases-13-00152-s001.zip]

Archive with 1 entries (1 files):
- diseases-3632640-supplementary.pdf
